# Supplementary material for: Ultra-Small Iron-Based Nanoparticles with Mild Photothermal-Enhanced Cascade Enzyme-Mimic Reactions for Tumor Therapy
Source: Materials (Basel). 2025 Apr 3;18(7):1649. doi: 10.3390/ma18071649 (PMC11990581; doi:10.3390/ma18071649)
Supplement: Supplementary file 1 [file materials-18-01649-s001.zip]

Archive with 1 entries (1 files):
- materials-3529084-supplementary.pdf
